# Supplementary material for: PRMT5 Identified as a Viable Target for Combination Therapy in Preclinical Models of Pancreatic Cancer
Source: Biomolecules. 2025 Jun 30;15(7):948. doi: 10.3390/biom15070948 (PMC12292163; doi:10.3390/biom15070948)
Supplement: Supplementary file 1 [file biomolecules-15-00948-s001.zip]

Archive with 1 entries (1 files):
- biomolecules-3681188-supplementary.pdf
